# Supplementary material for: Geospatial modeling of pre-intervention nodule prevalence of Onchocerca volvulus in Ethiopia as an aid to onchocerciasis elimination
Source: PLoS Negl Trop Dis. 2022 Jul 18;16(7):e0010620. doi: 10.1371/journal.pntd.0010620 (PMC9333447; doi:10.1371/journal.pntd.0010620)
Supplement: S1 Table — (XLSX) [file pntd.0010620.s001.xlsx]

## Sheet: Sheet1
S1 Table. Information on environmental and socio-demographic covariates considered for the geospatial analysis.
Categories	Covariates	Resolution	Source	Time	Unit	References
Temperature	BIO1 = Annual Mean Temperature	30 arc second (~1 km)	WorldClim V1 Bioclim	1970-2000	°C
	BIO2 = Mean Diurnal Range (Mean of monthly (max temp - min temp))				°C
	BIO3 = Isothermality (BIO2/BIO7) (×100)				%
	BIO4 = Temperature Seasonality (standard deviation × 100)				°C
	BIO5 = Max Temperature of Warmest Month				°C	[1]
	BIO6 = Min Temperature of Coldest Month				°C
	BIO7 = Temperature Annual Range (BIO5-BIO6)				°C
	BIO8 = Mean Temperature of Wettest Quarter				°C
	BIO9 = Mean Temperature of Driest Quarter				°C
	BIO10 = Mean Temperature of Warmest Quarter				°C
	BIO11 = Mean Temperature of Coldest Quarter				°C
Precipitation	BIO12 = Annual Precipitation	30 arc second (~1 km)	WorldClim V1 Bioclim	1970-2000	mm
	BIO13 = Precipitation of Wettest Month				mm
	BIO14 = Precipitation of Driest Month				mm
	BIO15 = Precipitation Seasonality (Coefficient of Variation)				coefficient of variation	[1]
	BIO16 = Precipitation of Wettest Quarter				mm
	BIO17 = Precipitation of Driest Quarter				mm
	BIO18 = Precipitation of Warmest Quarter				mm
	BIO19 = Precipitation of Coldest Quarter				mm
Elevation	Digital Elevation Model (DEM)	90 m	CGIAR-SRTM	2000	meters	[2]
	Slope	3 arc second (~100m)	WorldPop SRTM	2000	topographic slope in degree
Vegetation indices	Normalized Difference Vegetation Index (NDVI)*+	1 km	MOD13A2 V6, NOAA	2003-2011	NA	[3]
	Enhanced Vegetation Index (EVI)*	5 km	Malaria Atlas Project	2003-2011	NA	[4]
Hydrological data	Flow accumulation+	30 arc sec (~1 km)	HydroSHEDS, WWF	2000	Number of cells	[5, 6]
	Drainage direction			2000	NA
	Distance to the nearest river (derived from water lines in DIVA-GIS)	1km		2003	km	[7]
	Soil moisture*	0.25 degrees (25 km)	NASA-USDA Global soil moisture	2010-2012	mm	[8]
Socio-demographic	Population density*	30 arc second (~1 km)	Gridded Population of World Version 4 (GPWv4)	2000-2012	density	[9]
	Nighttime lights*	100 m	WorldPop (Resampled DMSP, OLS)	2000-2011	0-6300	[10]
	Nighttime lights*	100 m	WorldPop (Resampled VIIRS)	2012-2016	nanoWatts/ cm2/sr.
	Improved housing (prevalence)*	30 arc second (~1 km)	Malaria Atlas Project	2000, 2015	%	[11]
Administrative boundaries	Administrative boundaries for Ethiopia and Africa		Database of Global Administrative Areas (GADM)	2012	NA	[12]
	Rural Urban grid	30 arc sec (~1 km)	Global Human Settlement Layers (GHSL)	2014	NA	[13]
	Population count	30 arc sec (~1 km)	Unconstrained UN adjusted individual countries, WorldPop	2012	Count	[14]
*A static mean layer was derived for the variables which had raster layers at multiple time points
+ Flow accumulation and NDVI were rescaled from 0 to 100 due to their high range.
1. Fick SE, Hijmans RJ. WorldClim 2: new 1-km spatial resolution climate surfaces for global land areas. International Journal of Climatology. 2017;37(12):4302-15. doi: 10.1002/joc.5086.
2. Farr TG, Rosen PA, Caro E, Crippen R, Duren R, Hensley S, et al. The Shuttle Radar Topography Mission. Reviews of Geophysics. 2007;45(2). doi: 10.1029/2005RG000183.
3. Vermote E, Justice C, Csiszar I, Eidenshink J, Myneni R, Baret F, et al. NOAA Climate Data Record (CDR) of Normalized Difference Vegetation Index (NDVI), Version 4. NOAA National Climatic Data Center; 2014.
4. Weiss DJ, Atkinson PM, Bhatt S, Mappin B, Hay SI, Gething PW. An effective approach for gap-filling continental scale remotely sensed time-series. Isprs Journal of Photogrammetry and Remote Sensing. 2014;98:106-18. doi: 10.1016/j.isprsjprs.2014.10.001.
5. Lehner B, Verdin K, Jarvis A. HydroSHEDS technical documentation, version 1.0. World Wildlife Fund US, Washington, DC. 2006:1–27.
6. Lehner B, Verdin K, Jarvis A. New Global Hydrography Derived From Spaceborne Elevation Data. Eos, Transactions American Geophysical Union. 2008;89(10):93. doi: 10.1029/2008EO100001.
7. Hijmans RJ, Guarino L, Cruz M, Rojas E. Computer tools for spatial analysis of plant genetic resources data: 1. DIVA-GIS. Plant genetic resources newsletter. 2001:15–9.
8. Bolten JD, Crow WT, Zhan X, Jackson TJ, Reynolds CA. Evaluating the Utility of Remotely Sensed Soil Moisture Retrievals for Operational Agricultural Drought Monitoring. IEEE Journal of Selected Topics in Applied Earth Observations and Remote Sensing. 2010;3(1):57-66. doi: 10.1109/JSTARS.2009.2037163.
9. University CFIESIN-C-C. Gridded Population of the World, Version 4 (GPWv4): Population Density, Revision 11. Palisades, NY: Socioeconomic Data and Applications Center (SEDAC); 2017.
10. WorldPop. Global 100m Covariates. University of Southampton; 2018.
11. Tusting LS, Bisanzio D, Alabaster G, Cameron E, Cibulskis R, Davies M, et al. Mapping changes in housing in sub-Saharan Africa from 2000 to 2015. Nature. 2019;568(7752):391-4. doi: 10.1038/s41586-019-1050-5.
12. Global Administrative Areas. GADM database of Global Administrative Areas, version 2.0. 2012.
13. Pesaresi M, Freire S. GHS settlement grid, following the REGIO model 2014 in application to GHSL Landsat and CIESIN GPW v4-multitemporal (1975-1990-2000-2015). 2016.
14. Lloyd CT, Chamberlain H, Kerr D, Yetman G, Pistolesi L, Stevens FR, et al. Global spatio-temporally harmonised datasets for producing high-resolution gridded population distribution datasets. Big Earth Data. 2019;3(2):108-39. Epub 2019/10/01. doi: 10.1080/20964471.2019.1625151. PubMed PMID: 31565697; PubMed Central PMCID: PMCPMC6743742.
