# Supplementary material for: Geospatial modeling of pre-intervention nodule prevalence of Onchocerca volvulus in Ethiopia as an aid to onchocerciasis elimination
Source: PLoS Negl Trop Dis. 2022 Jul 18;16(7):e0010620. doi: 10.1371/journal.pntd.0010620 (PMC9333447; doi:10.1371/journal.pntd.0010620)
Supplement: S2 Table — (XLSX) [file pntd.0010620.s002.xlsx]

## Sheet: Sheet1
S2 Table. Variable inflation factor (VIF) for 15 covariates selected during the initial round of variable selection.
S.N.	Variable	Variable inflation factor (VIF)
1	Elevation	2.60315
2	Annual diurnal range	2.39115
3	Isothermality	2.01164
4	Precipitation wettest quarter	3.1252
5	Precipitation seasonality	3.96296
6	Precipitation warmest quarter	3.38592
7	Precipitation coldest quarter	1.87092
8	NDVI	2.67213
9	Distance to the nearest river	1.05753
10	Flow accumulation	1.03607
11	Slope	1.16339
12	Soil moisture	1.5485
13	Population density	1.93098
14	Night lights	2.4523
15	Prevalence of housing improvement	2.05925
