# Supplementary material for: Geospatial modeling of pre-intervention nodule prevalence of Onchocerca volvulus in Ethiopia as an aid to onchocerciasis elimination
Source: PLoS Negl Trop Dis. 2022 Jul 18;16(7):e0010620. doi: 10.1371/journal.pntd.0010620 (PMC9333447; doi:10.1371/journal.pntd.0010620)
Supplement: S3 Table — A univariate spatial model was fitted to each variable, and the DIC and WAIC scores were calculated. Variables were grouped into the category they represented, and the variable with the least DIC and WAIC scores were selected. Other variables were explored after combining the selected variables. (XLSX) [file pntd.0010620.s003.xlsx]

## Sheet: Sheet1
S3 Table. Information criterion scores for each potential explanatory variable(s).
A univariate spatial model was fitted to each variable, and the DIC and WAIC scores were calculated. Variables were grouped into the category they represented, and the variable with the least DIC and WAIC scores were selected. Other variables were explored after combining the selected variables.
Model type	Covariates group	Covariate	WAIC	DIC
Univariate models	1	Elevation	4870.68	4705.19
		Slope	4815.25	4661.84
	2	Annual diurnal range	4826.71	4671.03
		Isothermality	4771.03	4630.36
	3	Precipitation wettest quarter	4798.42	4647.97
		Precipitation warmest quarter	4870.3	4709.21
		Precipitation seasonality	4694.56	4551.35
		Precipitation coldest quarter	4992.52	4798.8
	4	NDVI	4713.17	4577.71
	5	Night lights	4857.11	4692.45
		Improvement in housing	4821.23	4657.58
		Population density	4763.3	4622.75
	6	Flow accumulation	4764.45	4623.26
		Distance to the nearest river	4694.98	4565.82
		Soil moisture	4753.42	4616.73
Models with the combination of selected covariates	7	Slope + Isothermality + Precipitation seasonality + NDVI + Poppulation density + Distance to the nearest river	4857.92	4688.2
	8	Slope + Isothermality + Precipitation seasonality + NDVI + Poppulation density + Distance to the nearest river + Flow accumulation + Soil moisture	4749.86	4612.4
