# Supplementary material for: Geospatial modeling of pre-intervention nodule prevalence of Onchocerca volvulus in Ethiopia as an aid to onchocerciasis elimination
Source: PLoS Negl Trop Dis. 2022 Jul 18;16(7):e0010620. doi: 10.1371/journal.pntd.0010620 (PMC9333447; doi:10.1371/journal.pntd.0010620)
Supplement: S4 Table — A reasonable improvement in model fit was achieved with Mesh E without compromising the computational cost. Thus, Mesh E was chosen to represent the Matérn field. The time taken for the computation is based on a machine with Intel i7, 3.8 GHz processor. (XLSX) [file pntd.0010620.s004.xlsx]

## Sheet: Sheet1
S4 Table. The parameters, model fit scores, and the computational cost for different meshes shown on S4 Fig.
A reasonable improvement in model fit was achieved with Mesh E without compromising the computational cost. Thus, Mesh E was chosen to represent the Matérn field. The time taken for the computation is based on a machine with Intel i7, 3.8 GHz processor.
	Mesh parameters					Model fit scores
Mesh	Cut-off	Inner triangle maximum length	Outer triangle maximum length	Number of vertices	Time taken (s)	DIC	WAIC
A	0.3	0.5	5	878	16.69	5573.18	5834.05
B	0.1	0.5	5	1827	27.58	4818.08	5010.92
C	0.01	0.1	5	27882	1667.33	4538.12	4652.22
D	0.1	0.5	1	2004	30.84	4946.56	5150.15
E	0.03	0.5	5	3931	45.3829	4572.74	4710.78
F	0.1	0.3	5	3197	70.86	4892.32	5106.08
